# Supplementary material for: The Roles of the Anthraquinone Parietin in the Tolerance to Desiccation of the Lichen Xanthoria parietina: Physiology and Anatomy of the Pale and Bright-Orange Thalli
Source: Int J Mol Sci. 2024 Jun 27;25(13):7067. doi: 10.3390/ijms25137067 (PMC11240919; doi:10.3390/ijms25137067)
Supplement: Supplementary file 1 [file ijms-25-07067-s001.zip]

Archive with 1 entries (1 files):
- ijms-3061918-supplementary.pdf
